# Supplementary material for: Effects of Dietary Folic Acid Supplementation on Sex Differences in Oriental River Prawn, Macrobrachium nipponense
Source: Animals (Basel). 2023 Nov 28;13(23):3677. doi: 10.3390/ani13233677 (PMC10705086; doi:10.3390/ani13233677)
Supplement: Supplementary file 1 [file animals-13-03677-s001.zip]

Archive with 1 entries (1 files):
- animals-2675324-supplementary.pdf
